# Supplementary material for: Study on the mechanism of mining-induced pressure mitigation in gangue backfill mining and the sensitivity analysis of main controlling factors
Source: PLoS One. 2025 Jul 11;20(7):e0327157. doi: 10.1371/journal.pone.0327157 (PMC12250666; doi:10.1371/journal.pone.0327157)
Supplement: S1 File — (XLSX) [file pone.0327157.s001.xlsx]

## Sheet: Sheet1
					Significance Test
					main Controlling Factor	Sum of Squares	Degrees of Freedom	Mean Square	F
					A	58.24	2	29.12	23.02
					B	93.46	2	46.73	36.94
					C	3.1	2	1.55	1.23
					Error e	2.52	2	1.26
