# Supplementary material for: Study on the mechanism of mining-induced pressure mitigation in gangue backfill mining and the sensitivity analysis of main controlling factors
Source: PLoS One. 2025 Jul 11;20(7):e0327157. doi: 10.1371/journal.pone.0327157 (PMC12250666; doi:10.1371/journal.pone.0327157)
Supplement: S2 File — (XLS) [file pone.0327157.s002.xls]

## Sheet: Sheet1
			Orthogonal Experimental
			Experiment Group	Main Control Factor Levels
				Mining Height	Backfill Collapse Ratio	Elastic Modulus of Filling Body	Empty Column	Support Stress Peak Value/MPa
			1	A1（3m）	B1（60%）	C1（0.5GPa）	1	34.63	1199.24
			2	A1（3m）	B2（80%）	C3（1.5GPa）	2	29.26	856.148
			3	A1（3m）	B3（100%）	C2（1.0GPa）	3	26.41	697.488
			4	A2（5m）	B1（60%）	C3（1.5GPa）	3	37.52	1407.75
			5	A2（5m）	B2（80%）	C2（1.0GPa）	1	34.86	1215.22
			6	A2（5m）	B3（100%）	C1（0.5GPa）	2	30.96	958.522
			7	A3（7m）	B1（60%）	C2（1.0GPa）	2	40.34	1627.32
			8	A3（7m）	B2（80%）	C1（0.5GPa）	3	36.64	1342.49
			9	A3（7m）	B3（100%）	C3（1.5GPa）	1	31.44	988.474
			T1	361.2	449.96	408.92	403.72	302.06
			T2	413.36	403.04	406.44	402.24
			T3	433.68	355.24	392.88	402.28
			t11	8154.09	12654	10451	10186.9	91240.2
			T22	10679.2	10152.6	10324.6	10112.3	10137.8
			T33	11754.9	7887.22	9647.17	10114.3
			SI	58.2425	93.4598	3.10629	0.0296222
			SR		154.838
			SE		0.0296222
			Kij	90.3	112.49	102.23	100.93
				103.34	100.76	101.61	100.56
				108.42	88.81	98.22	100.57
			R	18.12	23.68	4.01	0.37
