# Supplementary material for: Study on the mechanism of mining-induced pressure mitigation in gangue backfill mining and the sensitivity analysis of main controlling factors
Source: PLoS One. 2025 Jul 11;20(7):e0327157. doi: 10.1371/journal.pone.0327157 (PMC12250666; doi:10.1371/journal.pone.0327157)
Supplement: S3 File — (XLS) [file pone.0327157.s003.xls]

## Sheet: Sheet1
	组	应力峰值
	1	34.63
	2	29.26
	3	26.41
	4	37.52
	5	34.86
	6	30.96
	7	40.34
	8	36.64
	9	31.44
