# Supplementary material for: Study on the mechanism of mining-induced pressure mitigation in gangue backfill mining and the sensitivity analysis of main controlling factors
Source: PLoS One. 2025 Jul 11;20(7):e0327157. doi: 10.1371/journal.pone.0327157 (PMC12250666; doi:10.1371/journal.pone.0327157)
Supplement: S4 File — (TXT) [file pone.0327157.s004.txt]

model new 
model largestrain on
;zone create brick p 0 0 0 -40 p 1 2 0 -40 p 2 0 500 -40 p 3 0 0 0 size 1 50 20 group 'xisha' 
;zone create brick p 0 0 0 0 p 1 2 0 0 p 2 0 500 0 p 3 0 0 3.7 size 1 50 3 group 'L3' 
;zone create brick p 0 0 0 3.7 p 1 2 0 3.7 p 2 0 500 3.7 p 3 0 0 6.5 size 1 50 3 group 'L3' 
;zone create brick p 0 0 0 6.5 p 1 2 0 6.5 p 2 0 500 6.5 p 3 0 0 18.4 size 1 50 14 group 'xisha' 
;zone create brick p 0 0 0 18.4 p 1 2 0 18.4 p 2 0 500 18.4 p 3 0 0 19.4 size 1 50 2 group 'L2' 
;zone create brick p 0 0 0 19.4 p 1 2 0 19.4 p 2 0 500 19.4 p 3 0 0 26 size 1 50 6 group 'niyan' 
;zone create brick p 0 0 0 26 p 1 2 0 26 p 2 0 500 26 p 3 0 0 27.9 size 1 50 2 group 'L1' 
;zone create brick p 0 0 0 27.9 p 1 2 0 27.9 p 2 0 500 27.9 p 3 0 0 36.7 size 1 50 13 group 'shazhi' 


zone create brick p 0 0 0 -40 p 1 100 0 -40 p 2 0 500 -40 p 3 0 0 0 size 10 50 20 group 'xisha' 
zone create brick p 0 0 0 0 p 1 100 0 0 p 2 0 500 0 p 3 0 0 3.7 size 10 50 3 group 'L3' 
zone create brick p 0 0 0 3.7 p 1 100 0 3.7 p 2 0 500 3.7 p 3 0 0 6.5 size 10 50 3 group 'L3' 
zone create brick p 0 0 0 6.5 p 1 100 0 6.5 p 2 0 500 6.5 p 3 0 0 18.4 size 10 50 14 group 'xisha' 
zone create brick p 0 0 0 18.4 p 1 100 0 18.4 p 2 0 500 18.4 p 3 0 0 19.4 size 10 50 2 group 'L2' 
zone create brick p 0 0 0 19.4 p 1 100 0 19.4 p 2 0 500 19.4 p 3 0 0 26 size 10 50 6 group 'niyan' 
zone create brick p 0 0 0 26 p 1 100 0 26 p 2 0 500 26 p 3 0 0 27.9 size 10 50 2 ranges 'L1' 
zone create brick p 0 0 0 27.9 p 1 100 0 27.9 p 2 0 500 27.9 p 3 0 0 36.7 size 10 50 13 group 'shazhi' 


zone create brick p 0 0 0 36.7 p 1 80 0 36.7 p 2 0 50 36.7 p 3 0 0 43.7 size 8 5 7 group 'meizhu1'
zone create brick p 0 0 50 36.7 p 1 80 50 36.7 p 2 0 100 36.7 p 3 0 50 43.7 size 8 5 7 group 'kw1'
zone create brick p 0 0 100 36.7 p 1 80 100 36.7 p 2 0 150 36.7 p 3 0 100 43.7 size 8 5 7 group 'kw2'
zone create brick p 0 0 150 36.7 p 1 80 150 36.7 p 2 0 200 36.7 p 3 0 150 43.7 size 8 5 7 group 'kw3'
zone create brick p 0 0 200 36.7 p 1 80 200 36.7 p 2 0 250 36.7 p 3 0 200 43.7 size 8 5 7 group 'kw4'
zone create brick p 0 0 250  36.7 p 1 80 250  36.7 p 2 0 300 36.7 p 3 0 250  43.7 size 8 5 7 group 'kw5'
zone create brick p 0 0 300  36.7 p 1 80 300  36.7 p 2 0 350 36.7 p 3 0 300  43.7 size 8 5 7 group 'kw6'
zone create brick p 0 0 350 36.7 p 1 80 350 36.7 p 2 0 400 36.7 p 3 0 350 43.7 size 8 5 7 group 'kw7'
zone create brick p 0 0 400  36.7 p 1 80 400  36.7 p 2 0 450 36.7 p 3 0 400  43.7 size 8 5 7 group 'kw8'
zone create brick p 0 0 450  36.7 p 1 80 450  36.7 p 2 0 500 36.7 p 3 0 450  43.7 size 8 5 7 group 'meizhu1'
zone create brick p 0 80 0  36.7 p 1 100 0  36.7 p 2 80 500 36.7 p 3 80 0  43.7 size 2 50 7 group 'meizhu2'


zone create brick p 0 0 0 43.7 p 1 100 0 43.7 p 2 0 500 43.7 p 3 0 0 50.7 size 10 50 7 group 'fenshayan' 
zone create brick p 0 0 0 50.7 p 1 100 0 50.7 p 2 0 500 50.7 p 3 0 0 60.4 size 10 50 5 group 'zhongxi' 
zone create brick p 0 0 0 60.4 p 1 100 0 60.4 p 2 0 500 60.4 p 3 0 0 70.1 size 10 50 5 group 'niyan' 
zone create brick p 0 0 0 70.1 p 1 100 0 70.1 p 2 0 500 70.1 p 3 0 0 79.8 size 10 50 5 group 'zhongxi' 
zone create brick p 0 0 0 79.8 p 1 100 0 79.8 p 2 0 500 79.8 p 3 0 0 99.8 size 10 50 4 group 'xisha' 
zone reflect normal -1 0 0 origin 0 0 0


;zone create brick p 0 0 0 36.7 p 1 2 0 36.7 p 2 0 50 36.7 p 3 0 0 43.7 size 1 5 7 group 'meizhu1'
;zone create brick p 0 0 50 36.7 p 1 2 50 36.7 p 2 0 100 36.7 p 3 0 50 43.7 size 1 5 7 group 'kw1'
;zone create brick p 0 0 100 36.7 p 1 2 100 36.7 p 2 0 150 36.7 p 3 0 100 43.7 size 1 5 7 group 'kw2'
;zone create brick p 0 0 150 36.7 p 1 2 150 36.7 p 2 0 200 36.7 p 3 0 150 43.7 size 1 5 7 group 'kw3'
;zone create brick p 0 0 200 36.7 p 1 2 200 36.7 p 2 0 250 36.7 p 3 0 200 43.7 size 1 5 7 group 'kw4'
;zone create brick p 0 0 250 36.7 p 1 2 250 36.7 p 2 0 300 36.7 p 3 0 250 43.7 size 1 5 7 group 'kw5'
;zone create brick p 0 0 300 36.7 p 1 2 300 36.7 p 2 0 350 36.7 p 3 0 300 43.7 size 1 5 7 group 'kw6'
;zone create brick p 0 0 350 36.7 p 1 2 350 36.7 p 2 0 400 36.7 p 3 0 350 43.7 size 1 5 7 group 'kw7'
;zone create brick p 0 0 400 36.7 p 1 2 400 36.7 p 2 0 450 36.7 p 3 0 400 43.7 size 1 5 7 group 'kw8'
;zone create brick p 0 0 450 36.7 p 1 2 450 36.7 p 2 0 500 36.7 p 3 0 450 43.7 size 1 5 7 group 'meizhu2'
;zone create brick p 0 0 0 43.7 p 1 2 0 43.7 p 2 0 500 43.7 p 3 0 0 50.7 size 1 50 7 group 'fenshayan' 
;zone create brick p 0 0 0 50.7 p 1 2 0 50.7 p 2 0 500 50.7 p 3 0 0 60.4 size 1 50 5 group 'zhongxi' 
;zone create brick p 0 0 0 60.4 p 1 2 0 60.4 p 2 0 500 60.4 p 3 0 0 70.1 size 1 50 5 group 'niyan' 
;zone create brick p 0 0 0 70.1 p 1 2 0 70.1 p 2 0 500 70.1 p 3 0 0 79.8 size 1 50 5 group 'zhongxi' 
;zone create brick p 0 0 0 79.8 p 1 2 0 79.8 p 2 0 500 79.8 p 3 0 0 99.8 size 1 50 4 group 'xisha' 
;zone reflect normal -1 0 0 origin 0 0 0


zone cmodel assign mohr-coulomb
zone prop bulk 21e9 shear 13.52e9 c 4.2e6 fri 30 ten 1.29e6 density 2580 range group 'xisha'
zone prop bulk 5.57e9 shear 4.53e9 c 4.4e6 fri 28 ten 6.7e6 density 2800 range group 'L3'
zone prop bulk 5.57e9 shear 4.53e9 c 4.4e6 fri 28 ten 6.7e6 density 2800 range group 'L2'
zone prop bulk 5.57e9 shear 4.53e9 c 4.4e6 fri 28 ten 6.7e6 density 2800 range group 'L1'
zone prop bulk 9.97e9 shear 7.35e9 c 1.8e6 fri 38 ten 0.58e6 density 2483 range group 'niyan'
zone prop bulk 2.66e9 shear 2.36e9 c 2.16e6 fri 36 ten 0.75e6 density 2510 range group 'shazhi'
zone prop bulk 2.89e9 shear 2.54e9 c 3.2e6 fri 40.9 ten 3.7e6 density 2977 range group 'zhongxi'

zone prop bulk 4.91e9 shear 2.01e9 c 1.25e6 fri 32 ten 0.15e6 density 1380 range group 'kw1'
zone prop bulk 4.91e9 shear 2.01e9 c 1.25e6 fri 32 ten 0.15e6 density 1380 range group 'kw2'
zone prop bulk 4.91e9 shear 2.01e9 c 1.25e6 fri 32 ten 0.15e6 density 1380 range group 'kw3'
zone prop bulk 4.91e9 shear 2.01e9 c 1.25e6 fri 32 ten 0.15e6 density 1380 range group 'kw4'
zone prop bulk 4.91e9 shear 2.01e9 c 1.25e6 fri 32 ten 0.15e6 density 1380 range group 'kw5'
zone prop bulk 4.91e9 shear 2.01e9 c 1.25e6 fri 32 ten 0.15e6 density 1380 range group 'kw6'
zone prop bulk 4.91e9 shear 2.01e9 c 1.25e6 fri 32 ten 0.15e6 density 1380 range group 'kw7'
zone prop bulk 4.91e9 shear 2.01e9 c 1.25e6 fri 32 ten 0.15e6 density 1380 range group 'kw8'
zone prop bulk 4.91e9 shear 2.01e9 c 1.25e6 fri 32 ten 0.15e6 density 1380 range group 'meizhu1'
zone prop bulk 4.91e9 shear 2.01e9 c 1.25e6 fri 32 ten 0.15e6 density 1380 range group 'meizhu2'

zone prop bulk 2.89e9 shear 2.54e9 c 3.2e6 fri 40.9 ten 3.7e6 density 2977 range group 'zhongxi'
zone prop bulk 10.83e9 shear 8.13e9 c 2.75e6 fri 36 ten 1.84e6 density 2460 range group 'fenshayan'

zone gridpoint fix velocity-z range position-z -40.1 -39.9
zone gridpoint fix velocity-x range position-x -100.1 -99.9
zone gridpoint fix velocity-x range position-x 99.9 100.1
zone gridpoint fix velocity-y range position-y -0.1 0.1
zone gridpoint fix velocity-y range position-y 499.9 500.1


model gravity 0 0 -9.8
zone face apply stress-zz -1e7 range position-z 99.7 99.9
zone initialize stress-zz -1e7 gradient 0 0 2.5e4 range position-z -40 99.8
zone initialize stress-xx -1e7 gradient 0 0 2.5e4 range position-z -40 99.8
zone initialize stress-yy -1e7 gradient 0 0 2.5e4 range position-z -40 99.8

model solve 
zone cmodel assign null range group 'kw1'
zone cmodel assign null range group 'kw2'
zone cmodel assign null range group 'kw3'
zone cmodel assign null range group 'kw4'
zone cmodel assign null range group 'kw5'
zone cmodel assign null range group 'kw6'
zone cmodel assign null range group 'kw7'
zone cmodel assign null range group 'kw8'


zone interface 'joint1' create by-face range position-x -80 80 position-y 50 450  position-z 36.6 36.8
zone interface 'joint1' create by-face range position-x -80 80 position-y 49.9 50.1  position-z 36.7 43.7
zone interface 'joint1' create by-face range position-x -80 80 position-y 449.9 450.1  position-z 36.7 43.7
zone interface 'joint1' node property stiffness-normal 2e11 stiffness-shear 2e11 coh 1e6 fri 15 ten 1e6
model step 5000
model save '1.sav'


;zone cmodel assign null range group 'kw2'
;zone interface 'joint2' create by-face range position-x -1 1 position-y 100 150  position-z 36.7 36.8
;zone interface 'joint2' create by-face range position-x -1 1 position-y 100 100.1  position-z 36.7 43.7
;zone interface 'joint2' create by-face range position-x -1 1 position-y 150 150.1  position-z 36.7 43.7
;zone interface 'joint2' node property stiffness-normal 2e11 stiffness-shear 2e11 coh 1e6 fri 15 ten 1e6
;model step 5000
;model save '2.sav'

;zone cmodel assign null range group 'kw3'
;zone interface 'joint3' create by-face range position-x -1 1 position-y 50 100  position-z 36.7 36.8
;zone interface 'joint3' create by-face range position-x -1 1 position-y 150 150.1  position-z 36.7 43.7
;zone interface 'joint3' create by-face range position-x -1 1 position-y 200 200.1  position-z 36.7 43.7
;zone interface 'joint3' node property stiffness-normal 2e11 stiffness-shear 2e11 coh 1e6 fri 15 ten 1e6
;model step 5000
;model save '3.sav'

;zone cmodel assign null range group 'kw4'
;zone interface 'joint4' create by-face range position-x -1 1 position-y 200 250  position-z 36.7 36.8
;zone interface 'joint4' create by-face range position-x -1 1 position-y 200 200.1  position-z 36.7 43.7
;zone interface 'joint4' create by-face range position-x -1 1 position-y 250 250.1  position-z 36.7 43.7
;zone interface 'joint4' node property stiffness-normal 2e11 stiffness-shear 2e11 coh 1e6 fri 15 ten 1e6
;model step 5000
;model save '4.sav'

;zone cmodel assign null range group 'kw5'
;zone interface 'joint5' create by-face range position-x -1 1 position-y 250 300  position-z 36.7 36.8
;zone interface 'joint5' create by-face range position-x -1 1 position-y 250 250.1  position-z 36.7 43.7
;zone interface 'joint5' create by-face range position-x -1 1 position-y 300 300.1  position-z 36.7 43.7
;zone interface 'joint5' node property stiffness-normal 2e11 stiffness-shear 2e11 coh 1e6 fri 15 ten 1e6
;model step 5000
;model save '5.sav'

;zone cmodel assign null range group 'kw6'
;zone interface 'joint6' create by-face range position-x -1 1 position-y 300 350  position-z 36.7 36.8
;zone interface 'joint6' create by-face range position-x -1 1 position-y 300 300.1  position-z 36.7 43.7
;zone interface 'joint6' create by-face range position-x -1 1 position-y 350 350.1  position-z 36.7 43.7
;zone interface 'joint6' node property stiffness-normal 2e11 stiffness-shear 2e11 coh 1e6 fri 15 ten 1e6
;model step 5000
;model save '6.sav'

;zone cmodel assign null range group 'kw7'
;zone interface 'joint7' create by-face range position-x -1 1 position-y 350 400  position-z 36.7 36.8
;zone interface 'joint7' create by-face range position-x -1 1 position-y 350 350.1  position-z 36.7 43.7
;zone interface 'joint7' create by-face range position-x -1 1 position-y 400 400.1  position-z 36.7 43.7
;zone interface 'joint7' node property stiffness-normal 2e11 stiffness-shear 2e11 coh 1e6 fri 15 ten 1e6
;model step 5000
;model save '7.sav'

;zone cmodel assign null range group 'kw8'
;zone interface 'joint8' create by-face range position-x -1 1 position-y 400 450  position-z 36.7 36.8
;zone interface 'joint8' create by-face range position-x -1 1 position-y 400 400.1  position-z 36.7 43.7
;zone interface 'joint8' create by-face range position-x -1 1 position-y 450 450.1  position-z 36.7 43.7
;zone interface 'joint8' node property stiffness-normal 2e11 stiffness-shear 2e11 coh 1e6 fri 15 ten 1e6
;model step 5000
;model save '8.sav'
