# Supplementary material for: Study on the mechanism of mining-induced pressure mitigation in gangue backfill mining and the sensitivity analysis of main controlling factors
Source: PLoS One. 2025 Jul 11;20(7):e0327157. doi: 10.1371/journal.pone.0327157 (PMC12250666; doi:10.1371/journal.pone.0327157)
Supplement: S5 File — (XLSX) [file pone.0327157.s005.xlsx]

## Sheet: Sheet1
						Range Analysis
						Experiment Group	Main Control Factor Levels
							Mining Height	Backfill Collapse Ratio	Elastic Modulus of Filling Body	Empty Column	Support Stress Peak Value/MPa
						1	A1（3m）	B1（60%）	C1（0.5GPa）	1	34.63
						2	A1（3m）	B2（80%）	C3（1.5GPa）	2	29.26
						3	A1（3m）	B3（100%）	C2（1.0GPa）	3	26.41
						4	A2（5m）	B1（60%）	C3（1.5GPa）	3	37.52
						5	A2（5m）	B2（80%）	C2（1.0GPa）	1	34.86
						6	A2（5m）	B3（100%）	C1（0.5GPa）	2	30.96
						7	A3（7m）	B1（60%）	C2（1.0GPa）	2	40.34
						8	A3（7m）	B2（80%）	C1（0.5GPa）	3	36.64
						9	A3（7m）	B3（100%）	C3（1.5GPa）	1	31.44
						T1	541.8	674.94	613.38	605.58
						T2	620.04	604.56	609.66	603.36
						T3	650.52	532.86	589.32	603.42
						Kij	90.3	112.49	102.23	100.93
							103.34	100.76	101.61	100.56
							108.42	88.81	98.22	100.57
						R	18.12	23.68	4.01	0.37
